# Supplementary material for: Microbiological Safety of Cut Melons Sold in Portuguese Retail Markets: A Pilot Study
Source: Foods. 2022 Dec 11;11(24):4010. doi: 10.3390/foods11244010 (PMC9777610; doi:10.3390/foods11244010)
Supplement: Supplementary file 1 [file foods-11-04010-s001.zip]

Archive with 1 entries (1 files):
- foods-1977257-supplementary.pdf
